# Supplementary material for: Sex-Specific Associations between Blood Pressure and Risk of Atrial Fibrillation Subtypes in the Tromsø Study
Source: J Clin Med. 2021 Apr 5;10(7):1514. doi: 10.3390/jcm10071514 (PMC8038622; doi:10.3390/jcm10071514)
Supplement: Supplementary file 1 [file jcm-10-01514-s001.zip]

Archive with 3 entries (3 files):
- Supplementary Data - Table S3.docx
- Supplementary Data - Table S1.docx
- Supplementary Data - Table S2.docx
